# Supplementary material for: Insights from the Construction of Adenovirus-Based Vaccine Candidates against SARS-CoV-2: Expecting the Unexpected
Source: Viruses. 2023 Oct 25;15(11):2155. doi: 10.3390/v15112155 (PMC10675337; doi:10.3390/v15112155)
Supplement: Supplementary file 1 [file viruses-15-02155-s001.zip]

Archive with 1 entries (1 files):
- viruses-2665338-supplementary.pdf
